# Supplementary material for: Reol: R interface to the Encyclopedia of Life
Source: Ecol Evol. 2014 May 26;4(12):2577–83. doi: 10.1002/ece3.1109 (PMC4203299; doi:10.1002/ece3.1109)
Supplement: Supplementary file 1 — Appendix S1. Code for Reol. [file ece30004-2577-sd1.R]

##  -----------------------------------  ##
##     Supplementary Code for Reol       ##
##    written by Banbury and O'Meara     ##
##            31December2013             ##
##              Reol, v1.53              ##
##  -----------------------------------  ##


###########################################
##  Example 1: Marine Mammal Researcher  ##
##  Will take approximately 30 minutes   ##
###########################################

#load libraries
library(devtools)
install_github("rgbif", "ropensci", ref="newapi")
library(rgbif)
install.packages("Reol")
library(Reol)


MarineMammals <- c("Cetacea", "Otariidae", "Phocidae", "Odobenidae", "Ursus maritimus")
Country <- as.character(country_codes("Iceland")[[1]])
CombinedSpecies <- NULL
for(i in sequence(length(MarineMammals))) {
  species <- NULL
  GBIFout <- NULL
  key <- name_backbone(MarineMammals[i], kingdom="animals")$usageKey
  numberRecords <- as.numeric(occ_search(taxonKey=key, country=Country, return='meta')[4])
  print(paste(MarineMammals[i], " had ", numberRecords, " records", sep=""))
  if(numberRecords > 0) {
    GBIFout <- occ_search(taxonKey=key, country=Country, limit=numberRecords, return='data')
    species <- sapply(unique(as.character(GBIFout$name)), FirstTwo, USE.NAMES=F)
    species <- species[grep(" ", species)]  
    CombinedSpecies <- c(CombinedSpecies, species)
  }
}

#Download EOL pages for these species as an R object
mmEOLs <- DownloadSearchedTaxa(CombinedSpecies, to.file=FALSE)
mmRichness <- GetRichnessScores(mmEOLs)
mmIUCN <- GetIUCNStat(mmEOLs)

#Download Provider pages from ITIS for making a taxonomic tree
mmHiers <- DownloadHierarchy(mmEOLs, database="NCBI Taxonomy", to.file=FALSE) 
mmTree <- MakeHierarchyTree(mmHiers)
mmEdges <- MakeEdgeLabels(mmHiers, duplicateEdgeLabels="recent")

#Plot IUCN data along the new taxonomic tree
mmData <- MatchHierPageToEOLdata(mmHiers, mmIUCN) 
for(i in sequence(dim(mmData)[1])){
	if(mmData[i,3] == "Data Deficient (DD)") {
	  mmData[i,4] <- "white"
	  mmData[i,5] <- "DD"
	}
	else if(mmData[i,3] == "Least Concern (LC)") {
	  mmData[i,4] <- "Khaki"
	  mmData[i,5] <- "LC"
	}  
	else if(mmData[i,3] == "Vulnerable (VU)") {
	  mmData[i,4] <- "Gold"
	  mmData[i,5] <- "VU"
	}
	else if(mmData[i,3] == "Endangered (EN)") {
	  mmData[i,4] <- "darkgoldenrod"
	  mmData[i,5] <- "EN"
    }
	else if(mmData[i,3] == "Critically Endangered (CR)") {
	  mmData[i,4] <- "darkred"
	  mmData[i,5] <- "CR"
    }
}
mmData2 <- MatchDataToTreeTips(mmTree, mmData)
par(mar=c(1,1,1,1))
plot(mmTree, label.offset=1.2, cex=.9)
tiplabels(pch=21, bg=mmData2[,4], cex=3.5, adj=1.2)
tiplabels(mmData2[,5], frame="none", cex=.75, bg="clear",adj=-1) 
edgelabels(text=names(mmEdges), cex=1, edge=mmEdges, bg="light gray")
title(main="IUCN Status")


###########################################
##      Example 2: Invasive Teacher      ##
##      Will take approximately 30 min   ##
###########################################

#load libraries
library(Reol)

#Download the list of 100 worst invasive species from GISD to working directory
web <- "http://www.issg.org/database/species/search.asp?st=100ss&fr=1&str=&lang=EN"
web2 <- readLines(web)
web3 <- web2[grep("ListTitle", web2)]
InvasiveSp <- rep(NA, length(web3))
for(i in sequence(length(web3))){
  split1 <- strsplit(web3[[i]], "<i>", fixed=TRUE)[[1]][2]  #breaks at html italics tag
  InvasiveSp[i] <- strsplit(split1, "</i>", fixed=TRUE)[[1]][1]  #breaks at end tag
}
InvasiveSp <- sapply(InvasiveSp, FirstTwo, USE.NAMES=FALSE)

#Download EOL pages for each species to the working directory
invasives <- DownloadSearchedTaxa(InvasiveSp, to.file=FALSE)

#collect invasive numbers of common names and names in French
cinvasiveCommonNames <- GetCommonNames(invasives, output="c")  
dinvasiveCommonNames <- GetCommonNames(invasives, output="d")  
FrenchCNs <- dinvasiveCommonNames[which(dinvasiveCommonNames[,4] == "fr"),]
for(i in 1:dim(cinvasiveCommonNames)[1]){
  FrenchNames <- "none"
  if(any(grep(cinvasiveCommonNames[i,1], FrenchCNs[,1]))){
    FrenchNames <- paste(FrenchCNs[grep(cinvasiveCommonNames[i,1], FrenchCNs[,1]), 3], collapse=", ")
  }
  cinvasiveCommonNames$FrenchNames[i] <- FrenchNames
}

#collect synonyms
invasiveHiers <- DownloadHierarchy(invasives, database="NCBI Taxonomy", to.file=FALSE) 
taxSyns <- GatherSynonyms(invasiveHiers, "d")
Data <- MatchHierPageToEOLdata(invasiveHiers, cinvasiveCommonNames)
for(i in 1:dim(Data)[1]){
  syns <- "none"
  if(any(grep(rownames(Data)[i], taxSyns[,1]))){
    syns <- paste(taxSyns[grep(rownames(Data)[i], taxSyns[,1]), 3], collapse=", ")
  }
  Data$syns[i] <- syns
}
invasiveTable <- data.frame(species=rownames(Data), French=Data[,114], synonyms=Data[,115])
write.table(invasiveTable, file="invasives.txt", eol="\r")
print(paste("The results have been saved to invasives.txt in ", getwd(), sep=""))


###########################################
##     Example 3: Bathydemersal Fish     ##
##     Will take a few hours to run,     ##
##     as it talks to EOL and NCBI       ##
##     for many species                  ##
###########################################


fullMode <- FALSE 
# For this example, we are not hammering NCBI's servers with thousands of queries. 
# Thus, we get data for the first 10 species and then make up the rest. For the actual
# paper, we did a full query. If you do want to do the full query, change
# fullMode from FALSE to TRUE in the step above. However, make sure to check
# NCBI's guidelines (http://www.ncbi.nlm.nih.gov/books/NBK25497/) before
# doing a full query (briefly, no more than three queries per second, which
# rentrez enforces, but also avoid many queries from 9 am to 5 pm US Eastern
# time zone on weekdays). 

#load libraries
library(rfishbase)
library(Reol)
library(ggplot2)
library(rentrez)
library(plotrix)
library(maptools)
library(wordcloud)

#Get list of bathydemersal species and download EOL and provider pages
data(fishbase)
bathyFish <- which_fish("bathydemersal", using="habitat", fish.data)
bathyFish <- fish_names(fish.data[bathyFish])
originalWd <- getwd()
setwd(tempdir()) #move to this directory so we don't pollute the user's directory
# with lots of files

print(paste("Downloading files from EOL to temporary directory ", tempdir(), sep=""))
DownloadSearchedTaxa(bathyFish, to.file=TRUE)  #some pages have moved, and contain no info

files <- RemoveNAFiles(list.files(pattern="eol"))
DataMissing <- NULL
for(i in 1:length(files)) {  #some files come in with no data
  print(i)
  if(is.null(PageProcessing(files[i]))){
    print(paste(files[i], "contains no data"))
    DataMissing <- c(DataMissing, files[i])
  }
}
EOLfish <- files
if (!is.null(DataMissing)) {
	EOLfish <- files[-which(files %in% DataMissing)]
}
fishRichness <- GetRichnessScores(EOLfish)
fishRichness[,3] <- as.numeric(fishRichness[,3])

#Get number of NCBI nucleotide records
species <- sapply(fishRichness[,1], FirstTwo)

speciesRecords <- c()
if (!fullMode) {
	speciesRecords <- sapply(species[1:20], function(x) entrez_search(db="nucleotide", term=paste("%22", x, "%22", sep=""))$count)
	speciesRecords <- append(speciesRecords, round(rexp(length(species)-20, 0.2))) #making up data
} else {
	speciesRecords <- sapply(species, function(x) entrez_search(db="nucleotide", term=paste("%22", x, "%22", sep=""))$count)	
}

	


#Plot relative richness scores against number of ncbi sequences
GetBinSingle <- function(x) {
  if (x<6) return(x)
  else if (x<=10) return(6)	
  else if (x <=100) return(7)	
  else return(8)
}
GetBinMultiple <- function(x.vec) {
	return(sapply(x.vec, GetBinSingle))	
}

fishData <- cbind(fishRichness, species, speciesRecords)
fishData$species <- as.character(fishData$species)
x <- fishData$Richness_Score/mean(fishData$Richness_Score)
y <- GetBinMultiple(fishData$speciesRecords)
ylab <- "Number nucleotide sequences (made up data, however)"
if (fullMode) {
	ylab <- "Number nucleotide sequences in NCBI"
}
plot(mar=c(5, 4, 4, 2) + 0.1) #these are defaults; just changing back to them since the first example uses different margins
plot(x , y, bty="n", pch=16, col=rgb(0,0,0,.2), xlab="Relative Richness Scores", ylab=ylab, yaxt="n", xlim=c(0, max(x) * 1.1), ylim=c(0, 9))
axis(side=2, at=c(0:8), labels=c("0", "1", "2", "3", "4", "5", "6-10", "11-100", ">100"), las=1, cex.axis=0.7)

textplot.x <- c()
textplot.y <- c()
textplot.text <- c()
focalY <- 0
focalData <- fishData[which(y == focalY),]
focalX <- x[which(y == focalY)]
focalData <- cbind(focalData, focalX)
focalData <- focalData[order(focalX, decreasing=TRUE),]
for (i in sequence(2)) {
  textplot.x <- append(textplot.x, focalData$focalX[i])
  textplot.y <- append(textplot.y, focalY)
  textplot.text <- append(textplot.text, focalData$species[i])
}

focalY <- 8
focalData <- fishData[which(y == focalY),]
focalX <- x[which(y == focalY)]
focalData <- cbind(focalData, focalX)
focalData <- focalData[order(focalX, decreasing=FALSE),]
for (i in sequence(2)) {
	textplot.x <- append(textplot.x, focalData$focalX[i])
	textplot.y <- append(textplot.y, focalY)
	textplot.text <- append(textplot.text, focalData$species[i])
}
focalY <- 7
focalData <- fishData[which(y == focalY),]
focalX <- x[which(y == focalY)]
focalData <- cbind(focalData, focalX)
focalData <- focalData[order(focalX, decreasing=FALSE),]
for (i in sequence(2)) {
	textplot.x <- append(textplot.x, focalData$focalX[i])
	textplot.y <- append(textplot.y, focalY)
	textplot.text <- append(textplot.text, focalData$species[i])
}
focalY <- 6
focalData <- fishData[which(y == focalY),]
focalX <- x[which(y == focalY)]
focalData <- cbind(focalData, focalX)
focalData <- focalData[order(focalX, decreasing=FALSE),]
for (i in sequence(1)) {
	textplot.x <- append(textplot.x, focalData$focalX[i])
	textplot.y <- append(textplot.y, focalY)
	textplot.text <- append(textplot.text, focalData$species[i])
}

text(textplot.x, textplot.y, labels=textplot.text, adj=c(0,0), cex=.5, srt=30 )
setwd(originalWd) #restore back to the original working directory

if (!fullMode) {
	print(paste("For this example, we are not hammering NCBI's servers with ", length(species), " queries. Thus, we get data for the first 10 species and then make up the rest. For the actual paper, we did a full query. To see NCBI's guidelines, go to http://www.ncbi.nlm.nih.gov/books/NBK25497/. If you do want to do the full query, change fullMode from FALSE to TRUE in the example script.", sep=""))
}
